# Supplementary material for: Effects of Kaempferol Supplementation on the Cryopreservation Quality of Semen from Yuansheng Aite Dairy Rams
Source: Antioxidants (Basel). 2026 Jun 22;15(6):773. doi: 10.3390/antiox15060773 (PMC13295986; doi:10.3390/antiox15060773)
Supplement: Supplementary file 1 [file antioxidants-15-00773-s001.zip]

Archive with 1 entries (1 files):
- antioxidants-4349082-supplementary.pdf
